# Supplementary material for: Complete chloroplast genomes and phylogenetic relationships of Pedicularis chinensis and Pedicularis kansuensis
Source: Sci Rep. 2024 Jun 21;14:14357. doi: 10.1038/s41598-024-63815-0 (PMC11192948; doi:10.1038/s41598-024-63815-0)
Supplement: Supplementary file 1 — Supplementary Tables. [file 41598_2024_63815_MOESM1_ESM.xlsx]

## Sheet: Table S1
Table S1: Comparison of the cp genome composition of 10 species of Pedicularis.
Region	Genome			LSC			SSC			IR			Gene numbers
Speceies	Length (bp)	G+C (%)	GC-bias (%)	Length (bp)	G+C (%)	GC-bias (%)	Length (bp)	G+C (%)	GC-bias (%)	Length (bp)	G+C (%)	GC-bias (%)	Gene	PCG	tRNA	rRNA
P. chinensis	147463	38.45	-1.44	82495	36.44	-2.4	13966	32.16	-2.12	25501	43.41	±4.10	120	75	37	8
P. kansuensis	146905	38.53	-1.48	83165	36.5	-2.25	12834	32.6	-3.68	25453	43.33	±4.21	116	72	36	8
P. oederi	153139	38.38	-0.85	84670	36.51	-2.2	17209	32.73	3.23	25630	43.36	±3.79	107	74	30	8
P. longiflora	153547	38.09	-0.98	84594	36.23	-2.49	17511	31.85	3.42	25721	43.29	±3.99	108	74	30	8
P. verticillata	142733	38.58	-0.95	80723	36.48	-2.33	12042	32.2	4.2	24984	43.5	±3.96	102	69	30	8
P. cheilanthifolia	155159	37.68	-0.51	85256	35.73	-1.88	17971	31.56	4.83	25966	42.99	±3.57	107	75	30	8
P. cephalantha	147087	38.37	-1.23	82451	36.46	-2.66	14394	31.67	2.3	25121	43.43	±3.91	106	72	30	8
P. dissecta	152120	38.31	-1.5	83487	36.48	-2.12	17305	32.29	-4.04	25664	43.32	±3.79	109	75	30	8
P. shansiensis	151902	38.34	-1.54	83180	36.48	-2.27	17284	32.57	-3.71	25719	43.29	±3.87	109	75	30	8
P. tongolensis	151850	38.31	-0.78	83240	36.42	-2.26	17350	32.53	4.11	25630	43.35	±3.76	109	75	30	8

## Sheet: Table S2
Table S2. Species used in the phylogenetic analyses
Family	Genus	Species	GenBank number
Scrophulariaceae	Scrophularia	Scrophularia henryi	NC036943
Orobanchaceae	Pedicularis	Pedicularis chinensis	OQ587614
		Pedicularis kansuensis	OQ587613
		Pedicularis megalantha	NC080920
		Pedicularis oliveriana	NC080918
		Pedicularis crenata	NC080926
		Pedicularis rhinanthoides	NC080916
		Pedicularis rupicola	NC080915
		Pedicularis alaschanica	NC080929
		Pedicularis corydaloides	NC080927
		Pedicularis kongboensis	NC080930
		Pedicularis aschistorhyncha	NC080931
	Melampyrum	Melampyrum setaceum	NC068006
		Melampyrum roseum	NC053791
		Melampyrum koreanum	NC057523
	Phelipanche	Phelipanche ramosa	NC023465
		Phelipanche aegyptiaca	KU212370
		Phelipanche purpurea	NC023132
	Triphysaria	Triphysaria versicolor	NC053793
		Lindenbergia indica	NC080204
		Lindenbergia philippensis	NC022859
	Aphyllon	Aphyllon fasciculatum	NC039679
		Aphyllon epigalium subsp. notocalifornicum	MH050786
		Aphyllon epigalium subsp. epigalium	MH050785
		Aphyllon uniflorum	MH580290
	Rehmannia	Rehmannia glutinosa	NC034308
		Rehmannia elata	NC034312
		Rehmannia piasezkii	NC034311
		Rehmannia solanifolia	NC034310
		Rehmannia henryi	NC034309
		Rehmannia chingii	NC033534
	Brandisia	Brandisia swinglei	NC042954
		Brandisia hancei	OM373614
		Brandisia cauliflora	NC073570
		Brandisia scandens	OP262743
		Brandisia racemosa	OP262737
		Brandisia kwangsiensis	OP262736
		Brandisia glabrescens	OP262717
		Brandisia discolor	OP262709
	Orobanche	Orobanche pancicii	NC031443
		Orobanche densiflora	NC031442
		Orobanche austrohispanica	NC031441
		Orobanche gracilis	NC023464
		Orobanche coerulescens	NC068242
		Orobanche pycnostachya	NC072314
		Orobanche californica	NC025651
	Cymbaria	Cymbaria daurica	NC064104
		Cymbaria mongolica	NC064388
	Cistanche	Cistanche deserticola	NC021111
		Cistanche phelypaea	NC025642
	Boschniakia	Boschniakia himalaica	NC068836
		Boschniakia rossica	OP019630
	Epifagus	Epifagus virginiana	NC001568
	Phtheirospermum	Phtheirospermum japonicum	NC053792
	Euphrasia	Euphrasia regelii	NC045041
	Triaenophora	Triaenophora shennongjiaensis	NC039781
	Aeginetia	Aeginetia indica	MW851293
	Siphonostegia	Siphonostegia chinensis	NC046038
	Lathraea	Lathraea squamaria	NC027838
	Pterygiella	Pterygiella duclouxii	NC063637
	Xylanche	Xylanche himalaica	MN175500
	Striga	Striga asiatica	NC067570
	Phelypaea	Phelypaea coccinea	NC043877
	Centranthera	Centranthera grandiflora	NC059747
	Phacellanthus	Phacellanthus tubiflorus	NC068243
	Pterygiella	Pterygiella cylindrica	NC063636
